# Supplementary material for: Comprehensive Investigation of Stoichiometry–Structure–Performance Relationships in Flexible Polyurethane Foams
Source: Polymers (Basel). 2022 Sep 12;14(18):3813. doi: 10.3390/polym14183813 (PMC9501594; doi:10.3390/polym14183813)
Supplement: Supplementary file 1 [file polymers-14-03813-s001.zip]

Archive with 1 entries (1 files):
- polymers-1851979-supplementary.pdf
